# Supplementary material for: Venetoclax Decreases the Expression of the Spike Protein through Amino Acids Q493 and S494 in SARS-CoV-2
Source: Cells. 2022 Jun 14;11(12):1924. doi: 10.3390/cells11121924 (PMC9221610; doi:10.3390/cells11121924)
Supplement: Supplementary file 1 [file cells-11-01924-s001.zip]

Archive with 1 entries (1 files):
- cells-1640323-supplementary.pdf
